# Supplementary material for: Redescription of two species of Neoperla Needham, 1905 (Plecoptera, Perlidae) and new distribution records of Neoperlamnong Stark, 1987 in China
Source: Biodivers Data J. 2024 Jun 27;12:e127089. doi: 10.3897/BDJ.12.e127089 (PMC11224662; doi:10.3897/BDJ.12.e127089)
Supplement: XML Treatment for Neoperla dashahena [file BDJ.12.e127089-treatment1.xml]

<!DOCTYPE tp:taxon-treatment
  PUBLIC "-//TaxonX//DTD Taxonomic Treatment Publishing DTD v0 20100105//EN" "tax-treatment-NSO.dtd">
<tp:taxon-treatment xmlns:tp="http://www.plazi.org/taxpub"><tp:treatment-meta><mixed-citation publication-type="journal"><person-group><name><surname>Zeng</surname><given-names>Liang-Liang</given-names></name><name><surname>Huo</surname><given-names>Qing-Bo</given-names></name><name><surname>Du</surname><given-names>Yu-Zhou</given-names></name></person-group><article-title>Redescription of two species of <italic><tp:taxon-name><tp:taxon-name-part taxon-name-part-type="genus" reg="Neoperla">Neoperla</tp:taxon-name-part></tp:taxon-name></italic> Needham, 1905 (<tp:taxon-name><tp:taxon-name-part taxon-name-part-type="order">Plecoptera</tp:taxon-name-part></tp:taxon-name>, <tp:taxon-name><tp:taxon-name-part taxon-name-part-type="family">Perlidae</tp:taxon-name-part></tp:taxon-name>) and new distribution records of <italic><tp:taxon-name><tp:taxon-name-part taxon-name-part-type="genus" reg="Neoperla">Neoperla</tp:taxon-name-part><tp:taxon-name-part taxon-name-part-type="species" reg="mnong">mnong</tp:taxon-name-part></tp:taxon-name></italic> Stark, 1987 in China</article-title><source>Biodivers Data J</source><day>27</day><month>06</month><year>2024</year><volume>12</volume><pub-id pub-id-type="doi">10.3897/BDJ.12.e127089</pub-id></mixed-citation></tp:treatment-meta><tp:nomenclature><tp:taxon-name>
            <object-id xmlns:xlink="http://www.w3.org/1999/xlink" content-type="arpha" xlink:type="simple">5B52B6D2-2250-5E1B-AB4A-52194FC7B8DE</object-id>
            <tp:taxon-name-part taxon-name-part-type="genus">Neoperla</tp:taxon-name-part>
            <tp:taxon-name-part taxon-name-part-type="species">dashahena</tp:taxon-name-part>
          </tp:taxon-name><tp:taxon-authority>Du, 2005</tp:taxon-authority><tp:nomenclature-citation-list><tp:nomenclature-citation><tp:taxon-name>
                <tp:taxon-name-part taxon-name-part-type="genus" reg="Neoperla">Neoperla</tp:taxon-name-part>
                <tp:taxon-name-part taxon-name-part-type="species" reg="dashahena">dashahena</tp:taxon-name-part>
              </tp:taxon-name><comment> Du, 2005: 51.</comment></tp:nomenclature-citation></tp:nomenclature-citation-list></tp:nomenclature><tp:treatment-sec sec-type="materials"><title>Materials</title><list list-type="alpha-lower" list-content="occurrences"><list-item><p><bold>Type status:</bold> <named-content xmlns:xlink="http://www.w3.org/1999/xlink" content-type="dwc:typeStatus" xlink:type="simple">Holotype</named-content>. <bold>Occurrence:</bold> recordedBy: <named-content xmlns:xlink="http://www.w3.org/1999/xlink" content-type="dwc:recordedBy" xlink:type="simple">Du Yu-Zhou</named-content>; individualCount: <named-content xmlns:xlink="http://www.w3.org/1999/xlink" content-type="dwc:individualCount" xlink:type="simple">1</named-content>; sex: <named-content xmlns:xlink="http://www.w3.org/1999/xlink" content-type="dwc:sex" xlink:type="simple">1 male</named-content>; <bold>Taxon:</bold> scientificNameID: <named-content xmlns:xlink="http://www.w3.org/1999/xlink" content-type="dwc:scientificNameID" xlink:type="simple"><italic><tp:taxon-name><tp:taxon-name-part taxon-name-part-type="genus" reg="Neoperla">Neoperla</tp:taxon-name-part><tp:taxon-name-part taxon-name-part-type="species" reg="dashahena">dashahena</tp:taxon-name-part></tp:taxon-name></italic> Du, 2005</named-content>; kingdom: <named-content xmlns:xlink="http://www.w3.org/1999/xlink" content-type="dwc:kingdom" xlink:type="simple"><tp:taxon-name><tp:taxon-name-part taxon-name-part-type="kingdom">Animalia</tp:taxon-name-part></tp:taxon-name></named-content>; phylum: <named-content xmlns:xlink="http://www.w3.org/1999/xlink" content-type="dwc:phylum" xlink:type="simple"><tp:taxon-name><tp:taxon-name-part taxon-name-part-type="phylum">Arthropoda</tp:taxon-name-part></tp:taxon-name></named-content>; class: <named-content xmlns:xlink="http://www.w3.org/1999/xlink" content-type="dwc:class" xlink:type="simple"><tp:taxon-name><tp:taxon-name-part taxon-name-part-type="class">Insecta</tp:taxon-name-part></tp:taxon-name></named-content>; order: <named-content xmlns:xlink="http://www.w3.org/1999/xlink" content-type="dwc:order" xlink:type="simple"><tp:taxon-name><tp:taxon-name-part taxon-name-part-type="order">Plecoptera</tp:taxon-name-part></tp:taxon-name></named-content>; family: <named-content xmlns:xlink="http://www.w3.org/1999/xlink" content-type="dwc:family" xlink:type="simple"><tp:taxon-name><tp:taxon-name-part taxon-name-part-type="family">Perlidae</tp:taxon-name-part></tp:taxon-name></named-content>; genus: <named-content xmlns:xlink="http://www.w3.org/1999/xlink" content-type="dwc:genus" xlink:type="simple"><italic><tp:taxon-name><tp:taxon-name-part taxon-name-part-type="genus" reg="Neoperla">Neoperla</tp:taxon-name-part></tp:taxon-name></italic></named-content>; <bold>Location:</bold> country: <named-content xmlns:xlink="http://www.w3.org/1999/xlink" content-type="dwc:country" xlink:type="simple">China</named-content>; countryCode: <named-content xmlns:xlink="http://www.w3.org/1999/xlink" content-type="dwc:countryCode" xlink:type="simple">CN</named-content>; stateProvince: <named-content xmlns:xlink="http://www.w3.org/1999/xlink" content-type="dwc:stateProvince" xlink:type="simple">Guizhou Province</named-content>; county: <named-content xmlns:xlink="http://www.w3.org/1999/xlink" content-type="dwc:county" xlink:type="simple">Daozhen</named-content>; locality: <named-content xmlns:xlink="http://www.w3.org/1999/xlink" content-type="dwc:locality" xlink:type="simple">Dasha River National Nature Reserve, Xiannvdong</named-content>; <bold>Identification:</bold> identifiedBy: <named-content xmlns:xlink="http://www.w3.org/1999/xlink" content-type="dwc:identifiedBy" xlink:type="simple">Zeng Liang-liang, Du Yu-Zhou, Huo Qing-Bo</named-content>; <bold>Event:</bold> year: <named-content xmlns:xlink="http://www.w3.org/1999/xlink" content-type="dwc:year" xlink:type="simple">2004</named-content>; month: <named-content xmlns:xlink="http://www.w3.org/1999/xlink" content-type="dwc:month" xlink:type="simple">5</named-content>; day: <named-content xmlns:xlink="http://www.w3.org/1999/xlink" content-type="dwc:day" xlink:type="simple">22-29</named-content>; <bold>Record Level:</bold> language: <named-content xmlns:xlink="http://www.w3.org/1999/xlink" content-type="dwc:language" xlink:type="simple">en</named-content>; institutionCode: <named-content xmlns:xlink="http://www.w3.org/1999/xlink" content-type="dwc:institutionCode" xlink:type="simple">ICYZU</named-content>; basisOfRecord: <named-content xmlns:xlink="http://www.w3.org/1999/xlink" content-type="dwc:basisOfRecord" xlink:type="simple">PreservedSpecimen</named-content></p></list-item><list-item><p><bold>Type status:</bold> <named-content xmlns:xlink="http://www.w3.org/1999/xlink" content-type="dwc:typeStatus" xlink:type="simple">Paratype</named-content>. <bold>Occurrence:</bold> recordedBy: <named-content xmlns:xlink="http://www.w3.org/1999/xlink" content-type="dwc:recordedBy" xlink:type="simple">Du Yu-Zhou</named-content>; sex: <named-content xmlns:xlink="http://www.w3.org/1999/xlink" content-type="dwc:sex" xlink:type="simple">3 males</named-content>; lifeStage: <named-content xmlns:xlink="http://www.w3.org/1999/xlink" content-type="dwc:lifeStage" xlink:type="simple">adult</named-content>; <bold>Taxon:</bold> scientificNameID: <named-content xmlns:xlink="http://www.w3.org/1999/xlink" content-type="dwc:scientificNameID" xlink:type="simple"><italic><tp:taxon-name><tp:taxon-name-part taxon-name-part-type="genus" reg="Neoperla">Neoperla</tp:taxon-name-part><tp:taxon-name-part taxon-name-part-type="species" reg="dashahena">dashahena</tp:taxon-name-part></tp:taxon-name></italic> Du, 2005</named-content>; kingdom: <named-content xmlns:xlink="http://www.w3.org/1999/xlink" content-type="dwc:kingdom" xlink:type="simple"><tp:taxon-name><tp:taxon-name-part taxon-name-part-type="kingdom">Animalia</tp:taxon-name-part></tp:taxon-name></named-content>; phylum: <named-content xmlns:xlink="http://www.w3.org/1999/xlink" content-type="dwc:phylum" xlink:type="simple"><tp:taxon-name><tp:taxon-name-part taxon-name-part-type="phylum">Arthropoda</tp:taxon-name-part></tp:taxon-name></named-content>; class: <named-content xmlns:xlink="http://www.w3.org/1999/xlink" content-type="dwc:class" xlink:type="simple"><tp:taxon-name><tp:taxon-name-part taxon-name-part-type="class">Insecta</tp:taxon-name-part></tp:taxon-name></named-content>; order: <named-content xmlns:xlink="http://www.w3.org/1999/xlink" content-type="dwc:order" xlink:type="simple"><tp:taxon-name><tp:taxon-name-part taxon-name-part-type="order">Plecoptera</tp:taxon-name-part></tp:taxon-name></named-content>; family: <named-content xmlns:xlink="http://www.w3.org/1999/xlink" content-type="dwc:family" xlink:type="simple"><tp:taxon-name><tp:taxon-name-part taxon-name-part-type="family">Perlidae</tp:taxon-name-part></tp:taxon-name></named-content>; genus: <named-content xmlns:xlink="http://www.w3.org/1999/xlink" content-type="dwc:genus" xlink:type="simple"><italic><tp:taxon-name><tp:taxon-name-part taxon-name-part-type="genus" reg="Neoperla">Neoperla</tp:taxon-name-part></tp:taxon-name></italic></named-content>; <bold>Location:</bold> country: <named-content xmlns:xlink="http://www.w3.org/1999/xlink" content-type="dwc:country" xlink:type="simple">China</named-content>; countryCode: <named-content xmlns:xlink="http://www.w3.org/1999/xlink" content-type="dwc:countryCode" xlink:type="simple">CN</named-content>; stateProvince: <named-content xmlns:xlink="http://www.w3.org/1999/xlink" content-type="dwc:stateProvince" xlink:type="simple">Guizhou Province</named-content>; county: <named-content xmlns:xlink="http://www.w3.org/1999/xlink" content-type="dwc:county" xlink:type="simple">Daozhen</named-content>; locality: <named-content xmlns:xlink="http://www.w3.org/1999/xlink" content-type="dwc:locality" xlink:type="simple">Dasha River National Nature Reserve, Xiannvdong</named-content>; <bold>Identification:</bold> identifiedBy: <named-content xmlns:xlink="http://www.w3.org/1999/xlink" content-type="dwc:identifiedBy" xlink:type="simple">Zeng Liang-liang, Du Yu-Zhou, Huo Qing-Bo</named-content>; <bold>Event:</bold> year: <named-content xmlns:xlink="http://www.w3.org/1999/xlink" content-type="dwc:year" xlink:type="simple">2004</named-content>; month: <named-content xmlns:xlink="http://www.w3.org/1999/xlink" content-type="dwc:month" xlink:type="simple">5</named-content>; day: <named-content xmlns:xlink="http://www.w3.org/1999/xlink" content-type="dwc:day" xlink:type="simple">22-29</named-content>; <bold>Record Level:</bold> language: <named-content xmlns:xlink="http://www.w3.org/1999/xlink" content-type="dwc:language" xlink:type="simple">en</named-content>; institutionCode: <named-content xmlns:xlink="http://www.w3.org/1999/xlink" content-type="dwc:institutionCode" xlink:type="simple">ICYZU</named-content>; basisOfRecord: <named-content xmlns:xlink="http://www.w3.org/1999/xlink" content-type="dwc:basisOfRecord" xlink:type="simple">PreservedSpecimen</named-content></p></list-item></list></tp:treatment-sec><tp:treatment-sec sec-type="Description"><title>Description</title><p><bold>Adult habitus:</bold> General body colour brown. The head is pale yellow with two ocelli. The ocelli are black, surrounded by a quadrate brown area. An inverted brown triangle is present centrally on the frons (Fig. <xref ref-type="fig" rid="F11440751">1</xref>A); Pronotum is light brown and trapezoidal in shape; Abdominal segments and cerci pale brown.</p><p><bold>Male: </bold>The middle posterior part of tergite 7 has square or quadrate areas that are slightly raised, the posterior margin of which is sclerotised and has a small sensilla basiconica patch. As specimens of this species have been preserved in alcohol for nearly 20 years, lateral sclerotised areas give the impression of a broad, shallow arc. Tergite 8 bears a recurved tongue-like process with small spines at the distal margin. Hemitergal processes of tergite 10 up-curved, extending backwards to the central process of tergite 9, tip rounded. (Fig. <xref ref-type="fig" rid="F11440751">1</xref>B-C).</p><p>The medial pair of spinule-covered projections appear to be part of the penis base. The endophallus starts distal of these lobes. The connected distal patch of spinules is located anti-apically on the endophallus. (Fig. <xref ref-type="fig" rid="F11441492">2</xref>B-C and Fig. <xref ref-type="fig" rid="F11441498">3</xref>A). Larger spinule patch on the dorsal surface of the middle part of the everted endophallus (Fig. <xref ref-type="fig" rid="F11441492">2</xref>A and Fig. <xref ref-type="fig" rid="F11441498">3</xref>B), with a row of small spines on the ventral surface of the proximal endophallus (Fig. <xref ref-type="fig" rid="F11441492">2</xref>C and Fig. <xref ref-type="fig" rid="F11441498">3</xref>C).</p></tp:treatment-sec><tp:treatment-sec sec-type="Distribution"><title>Distribution</title><p>China (Guizhou).</p></tp:treatment-sec><tp:treatment-sec sec-type="Taxon discussion"><title>Taxon discussion</title><p><italic><tp:taxon-name><tp:taxon-name-part taxon-name-part-type="genus" reg="Neoperla">Neoperla</tp:taxon-name-part><tp:taxon-name-part taxon-name-part-type="species" reg="dashahena">dashahena</tp:taxon-name-part></tp:taxon-name></italic> was originally assigned to the montivaga species group (<xref ref-type="bibr" rid="B11441373">Zwick 1983</xref>, <xref ref-type="bibr" rid="B11441390">Zwick 1986</xref>) with the penis having incomplete sclerotisation in the ventral aspect. Zwick (2023) recently made this grouping obsolete and erected two subgenera, <tp:taxon-name><tp:taxon-name-part taxon-name-part-type="genus" reg="Neoperla">Neoperla</tp:taxon-name-part> (<tp:taxon-name-part taxon-name-part-type="subgenus" reg="Borneella">Borneella</tp:taxon-name-part>)</tp:taxon-name> and <tp:taxon-name><tp:taxon-name-part taxon-name-part-type="genus" reg="Neoperla">Neoperla</tp:taxon-name-part> (<tp:taxon-name-part taxon-name-part-type="subgenus" reg="Formosita">Formosita</tp:taxon-name-part>)</tp:taxon-name> Klapálek.</p><p>Due to the presence of paired, ventral spiny lobes at the apex of the penis base, we now assign <italic><tp:taxon-name><tp:taxon-name-part taxon-name-part-type="genus" reg="Neoperla">N.</tp:taxon-name-part><tp:taxon-name-part taxon-name-part-type="species" reg="dashahena">dashahena</tp:taxon-name-part></tp:taxon-name></italic> to the <italic><tp:taxon-name><tp:taxon-name-part taxon-name-part-type="genus" reg="Neoperla">N.</tp:taxon-name-part></tp:taxon-name></italic>(<italic><tp:taxon-name><tp:taxon-name-part taxon-name-part-type="genus" reg="Formosita">Formosita</tp:taxon-name-part></tp:taxon-name></italic>) <italic>lushana</italic>-group. The penis of <italic><tp:taxon-name><tp:taxon-name-part taxon-name-part-type="genus" reg="Neoperla">N.</tp:taxon-name-part><tp:taxon-name-part taxon-name-part-type="species" reg="dashahena">dashahena</tp:taxon-name-part></tp:taxon-name></italic> is most similar to <italic><tp:taxon-name><tp:taxon-name-part taxon-name-part-type="genus" reg="Neoperla">Neoperla</tp:taxon-name-part><tp:taxon-name-part taxon-name-part-type="species" reg="latamaculata">latamaculata</tp:taxon-name-part></tp:taxon-name></italic> Du, 2005 and <italic><tp:taxon-name><tp:taxon-name-part taxon-name-part-type="genus" reg="Neoperla">Neoperla</tp:taxon-name-part><tp:taxon-name-part taxon-name-part-type="species" reg="yaoshana">yaoshana</tp:taxon-name-part></tp:taxon-name></italic> Li, Wang &amp; Lu, 2011. In <italic><tp:taxon-name><tp:taxon-name-part taxon-name-part-type="genus" reg="Neoperla">N.</tp:taxon-name-part><tp:taxon-name-part taxon-name-part-type="species" reg="dashahena">dashahena</tp:taxon-name-part></tp:taxon-name></italic>, a larger spinule patch exists on the dorsal surface of the everted endophallus, with a row of small spines on the ventral surface of the endophallus. In <italic><tp:taxon-name><tp:taxon-name-part taxon-name-part-type="genus" reg="Neoperla">N.</tp:taxon-name-part><tp:taxon-name-part taxon-name-part-type="species" reg="latamaculata">latamaculata</tp:taxon-name-part></tp:taxon-name></italic>, the dorsal surface of the everted endophallus has a "V"-shaped spinules patch. In <italic><tp:taxon-name><tp:taxon-name-part taxon-name-part-type="genus" reg="Neoperla">N.</tp:taxon-name-part><tp:taxon-name-part taxon-name-part-type="species" reg="yaoshana">yaoshana</tp:taxon-name-part></tp:taxon-name></italic>, the apical half of the everted endophallus bears a field of fine dorsal and ventral spinules separated by a lateral membranous area.</p></tp:treatment-sec><tp:treatment-sec><!--Section generated to contain objects referenced in tp:taxon-treatment.--><fig id="F11440751" position="float" orientation="portrait"><object-id xmlns:xlink="http://www.w3.org/1999/xlink" content-type="arpha" xlink:type="simple">4C76058D-E6D8-5722-8E63-D814E80420AE</object-id><object-id xmlns:xlink="http://www.w3.org/1999/xlink" content-type="doi" xlink:type="simple">10.3897/BDJ.12.e127089.figure1</object-id><label>Figure 1.</label><caption><p><italic><tp:taxon-name><tp:taxon-name-part taxon-name-part-type="genus" reg="Neoperla">Neoperla</tp:taxon-name-part><tp:taxon-name-part taxon-name-part-type="species" reg="dashahena">dashahena</tp:taxon-name-part></tp:taxon-name></italic> Du, 2005 from Guizhou, male. <bold>A</bold> head and pronotum, dorsal view; <bold>B</bold> abdomen, dorsal view; <bold>C</bold> abdomen, lateral view.</p></caption><graphic xmlns:xlink="http://www.w3.org/1999/xlink" xlink:href="bdj-12-e127089-g001.jpg" position="float" id="oo_1043162.jpg" orientation="portrait" xlink:type="simple"><uri content-type="original_file" xlink:type="simple">https://binary.pensoft.net/fig/1043162</uri></graphic></fig><fig id="F11441492" position="float" orientation="portrait"><object-id xmlns:xlink="http://www.w3.org/1999/xlink" content-type="arpha" xlink:type="simple">6635D98F-DE1F-5140-A2E2-6FF3B58E70E0</object-id><object-id xmlns:xlink="http://www.w3.org/1999/xlink" content-type="doi" xlink:type="simple">10.3897/BDJ.12.e127089.figure2</object-id><label>Figure 2.</label><caption><p><italic><tp:taxon-name><tp:taxon-name-part taxon-name-part-type="genus" reg="Neoperla">Neoperla</tp:taxon-name-part><tp:taxon-name-part taxon-name-part-type="species" reg="dashahena">dashahena</tp:taxon-name-part></tp:taxon-name></italic> Du, 2005 from Guizhou, male. <bold>A</bold> penis base and everted endophallus, dorsal view; <bold>B</bold> penis base and everted endophallus, lateral view; <bold>C</bold> penis base and everted endophallus, ventral view.</p></caption><graphic xmlns:xlink="http://www.w3.org/1999/xlink" xlink:href="bdj-12-e127089-g002.jpg" position="float" id="oo_1043259.jpg" orientation="portrait" xlink:type="simple"><uri content-type="original_file" xlink:type="simple">https://binary.pensoft.net/fig/1043259</uri></graphic></fig><fig id="F11441498" position="float" orientation="portrait"><object-id xmlns:xlink="http://www.w3.org/1999/xlink" content-type="arpha" xlink:type="simple">3AAA40A2-7BE5-55ED-BC56-C2AB3711D7C0</object-id><object-id xmlns:xlink="http://www.w3.org/1999/xlink" content-type="doi" xlink:type="simple">10.3897/BDJ.12.e127089.figure3</object-id><label>Figure 3.</label><caption><p><italic><tp:taxon-name><tp:taxon-name-part taxon-name-part-type="genus" reg="Neoperla">Neoperla</tp:taxon-name-part><tp:taxon-name-part taxon-name-part-type="species" reg="dashahena">dashahena</tp:taxon-name-part></tp:taxon-name></italic> Du, 2005 from Guizhou, male. <bold>A</bold> ventral surface of anti-apical endophallus, ventral view; <bold>B</bold> apical half of everted endophallus, dorsal view; <bold>C</bold> apex of everted endophallus, ventral view.</p></caption><graphic xmlns:xlink="http://www.w3.org/1999/xlink" xlink:href="bdj-12-e127089-g003.jpg" position="float" id="oo_1043260.jpg" orientation="portrait" xlink:type="simple"><uri content-type="original_file" xlink:type="simple">https://binary.pensoft.net/fig/1043260</uri></graphic></fig></tp:treatment-sec><ref-list><ref id="B11441373"><element-citation xmlns:xlink="http://www.w3.org/1999/xlink" publication-type="article" xlink:type="simple"><person-group person-group-type="author"><name name-style="western"><surname>Zwick</surname><given-names>P</given-names></name></person-group><year>1983</year><article-title>The <italic><tp:taxon-name><tp:taxon-name-part taxon-name-part-type="genus" reg="Neoperla">Neoperla</tp:taxon-name-part></tp:taxon-name></italic> of Sumatra and Java (Indonesia) (<tp:taxon-name><tp:taxon-name-part taxon-name-part-type="order">Plecoptera</tp:taxon-name-part></tp:taxon-name>: <tp:taxon-name><tp:taxon-name-part taxon-name-part-type="family">Perlidae</tp:taxon-name-part></tp:taxon-name>)</article-title><source>Spixiana</source><volume>6</volume><fpage>167</fpage><lpage>204</lpage></element-citation></ref><ref id="B11441390"><element-citation xmlns:xlink="http://www.w3.org/1999/xlink" publication-type="article" xlink:type="simple"><person-group person-group-type="author"><name name-style="western"><surname>Zwick</surname><given-names>P</given-names></name></person-group><year>1986</year><article-title>The Bornean species of the stonefly genus <italic><tp:taxon-name><tp:taxon-name-part taxon-name-part-type="genus" reg="Neoperla">Neoperla</tp:taxon-name-part></tp:taxon-name></italic> (<tp:taxon-name><tp:taxon-name-part taxon-name-part-type="order">Plecoptera</tp:taxon-name-part></tp:taxon-name>: <tp:taxon-name><tp:taxon-name-part taxon-name-part-type="family">Perlidae</tp:taxon-name-part></tp:taxon-name>)</article-title><source>Aquatic Insects</source><volume>8</volume><fpage>1</fpage><lpage>53</lpage><pub-id pub-id-type="doi">10.1080/01650428609361227</pub-id></element-citation></ref></ref-list></tp:taxon-treatment>
